# Supplementary material for: Development of an In Vivo Extended-Spectrum Cephalosporin-Resistant Escherichia coli Model in Post-Weaned Pigs and Its Use in Assessment of Dietary Interventions
Source: Animals (Basel). 2023 Mar 7;13(6):959. doi: 10.3390/ani13060959 (PMC10044249; doi:10.3390/ani13060959)
Supplement: Supplementary file 1 [file animals-13-00959-s001.zip]

Archive with 1 entries (1 files):
- animals-2224967-supplementary.pdf
